# Supplementary material for: Study of Human Antimicrobial Peptides Active Against Some Bacteroidota Species of the Oral Cavity
Source: Antibiotics (Basel). 2026 Jan 13;15(1):80. doi: 10.3390/antibiotics15010080 (PMC12838075; doi:10.3390/antibiotics15010080)
Supplement: Supplementary file 1 [file antibiotics-15-00080-s001.zip]

Archive with 1 entries (1 files):
- antibiotics-4077868-supplementary.pdf
